# Supplementary material for: Reductive dissolution of pyrite by methanogenic archaea
Source: ISME J. 2021 Jun 10;15(12):3498–507. doi: 10.1038/s41396-021-01028-3 (PMC8630215; doi:10.1038/s41396-021-01028-3)
Supplement: Supplementary file 2 — Data Set 1 [file 41396_2021_1028_MOESM2_ESM.xlsx]

## Sheet: Figure 1 CH4 and Sulfide Values
			Methanococcus voltae data								Methanosarcina barkeri data
				Cells per mL								DNA (ng/mL)
			Canonical		Pyrite		Unamended				Canonical		Pyrite		Unamended
		days	Mean	StDev	Mean	StDev	Mean	StDev		days	Mean	StDev	Mean	StDev	Mean	StDev
		0	1.54167e+06	480451	6.66667e+06	894893	4887500	441942		1	20.7	0	20.7	0	20.7	0
		1	2.88333e+06	189297	9.66667e+06	1.9218e+06	4325000	2.86378e+06		2	22.29	8.44664	21.82	1.47499	18.03	1.5033
		2	4.28333e+06	305505	2.74167e+07	1.33886e+07	4137500	5.25027e+06		4	50.4	10.3533	57.6	3.39411	12.82	0.72581
		3	7750000	2.77173e+06	8.04514e+07	2.54423e+07	2475000	2.75772e+06		6	68.6	7.97308	67.1	6.71044
		4	241875000	3.72229e+07	2.925e+08	4.05774e+07	4875000	4.77297e+06		8	75.6	5.25642	92.4	5.42494
		5	226750000	2.78242e+07	2.55139e+08	1.12122e+07	3000000	1.06066e+06		10	65	8.72754	107.7	3.13209	9.63	0.338083
		7	229500000	7.38123e+07	2.30069e+08	6.7785e+07	4875000	5.12652e+06		12	61.4	11.9411	114.5	5.95735
				CH4 (mol /L)						14	46.9	11.8731	131.6	24.8771
			Canonical		Pyrite		Unamended			16	49.5	12.8791	121.4	14.0755
		days	Mean	StDev	Mean	StDev	Mean	StDev		19	47.2	11.6086	125.2	20.7007	9.95	0.970412
		0	0	0.000564399	0.000739701	0.000942073	0.000607649	0.000859345				CH4 (mol /L)
		1	0.0229359	0.00229711	0.149165	0.0218334	0.000893223	0.000589421			Canonical		Pyrite		Unamended
		2	0.138848	0.0393587	1.04164	0.533797	0.000497365	0.00070338		days	Mean	StDev	Mean	StDev	Mean	StDev
		3	0.565831	0.134112	3.35029	2.51434	0.000744816	0.00105333		1	0.0201832	0.00174288	0.0224186	0.00463899	0	0.000452206
		4	6.49023	0.462658	6.92687	1.50904	0.00162878	0.00230344		2	0.0653644	0.00178656	0.0828782	0.00361591
		5	9.42354	1.73319	6.8477	0.741942	0.00113223	0.00160122		3	0.192741	0.0160029	0.28049	0.0147482
		7	9.01619	1.32112	9.2765	1.03647	0.00205142	0.000811465		4	0.420368	0.0406353	0.561967	0.0174483	0.00320632	0.00193913
				CH4 (total mmol)						5	0.749267	0.174484	1.08489	0.0490185
			Canonical		Pyrite		Unamended			6	1.0183	0.261175	1.50724	0.124147
		days	Mean	StDev	Mean	StDev	Mean	StDev		7	1.50574	0.54673	2.22889	0.265472
		0	0	5.1496e-05	9.87929e-05	9.91586e-05	0.0991586	0.000135805		8	1.66778	0.384588	2.73938	0.366147
		1	0.00360239	0.000208303	0.0234284	0.00197987	1.97987	9.25766e-05		9	1.93887	0.346219	3.64179	0.526327
		2	0.0216782	0.00354783	0.16263	0.048117	48.117	0.000109818		10	2.25519	0.418533	4.49501	1.00326
		3	0.087832	0.0120191	0.520054	0.225335	225.335	0.000163505		12	2.47682	0.375034	5.6005	1.40552
		4	1.0018	0.0412305	1.06919	0.134481	134.481	0.000355546		14	2.93851	0.183856	7.13007	1.38274
		5	1.44662	0.153612	1.0512	0.0657581	65.7581	0.000245805		16	3.3809	0.105697	9.67822	0.864761
		7	1.37672	0.116467	1.41647	0.0913734	91.3734	0.000123906		19	2.99656	0.194359	8.92338	0.949765	0.026173	0.0462142
				H2S (uM)								CH4 (total mmol)
			Abiotic FeS2		Pyrite						Canonical		Pyrite		Unamended
		days	Single value		Mean	StDev				days	Mean	StDev	Mean	StDev	Mean	StDev
		0	0		0.177628	0.047933				1	0.00269778	0.000232962	0.00299658	0.00062007	0	6.0444e-05
		1	0		12.1449	1.9742				2	0.00863859	0.000236113	0.0109532	0.00047788	#DIV/0!	#DIV/0!
		2	0		18.7916	2.85366				3	0.0251954	0.00209192	0.0366661	0.00192791	#DIV/0!	#DIV/0!
		3	0		19.8781	2.85232				4	0.0543718	0.00525591	0.0726868	0.00225683	0.000414717	0.000250814
		4	0		23.2654	9.35742				5	0.0959223	0.0223378	0.13889	0.00627542	#DIV/0!	#DIV/0!
		5	0		33.0916	11.7201				6	0.129072	0.0331045	0.191046	0.0157359	#DIV/0!	#DIV/0!
		7	0		35.1368	12.2113				7	0.189017	0.068632	0.279797	0.0333252	#DIV/0!	#DIV/0!
				H2S (total umol)						8	0.2074	0.0478262	0.34066	0.0455329	#DIV/0!	#DIV/0!
			Abiotic FeS2		Pyrite					9	0.238917	0.0426628	0.448759	0.0648566	#DIV/0!	#DIV/0!
		days	Single value		Mean	StDev				10	0.275433	0.0511167	0.548989	0.122532	#DIV/0!	#DIV/0!
		0	0		0.0226015	0.00352127				12	0.29989	0.0454086	0.678102	0.170179	#DIV/0!	#DIV/0!
		1	0		1.53077	0.143663				14	0.352798	0.0220737	0.856037	0.166012	#DIV/0!	#DIV/0!
		2	0		2.346	0.205687				16	0.40258	0.0125858	1.15243	0.102971	#DIV/0!	#DIV/0!
		3	0		2.45782	0.203616				19	0.353957	0.022958	1.05404	0.112187	0.00309158	0.00545888
		4	0		2.84874	0.661514						H2S (uM)
		5	0		4.01226	0.820432					Abiotic FeS2		Pyrite
		7	0		4.21811	0.846364				days	Single value		Mean	StDev
										0	0		0	0
										1	0		3.66678	2.37324
										2	0		5.8007	3.91354
										4	0		6.13154	0.967813
										6	0		5.65182	1.92265
										8	0		4.95706	1.43057
										10	0		3.79912	0.71972
										12	0		4.59313	0.249779
										14	0		3.99762	1.69335
										16	0		4.36154	2.19535
										19	0.143334		5.43677	4.27946
												H2S (total umol)
											Abiotic FeS2		Pyrite
										days	Single value		Mean	StDev
										0	0		0	0
										1	0		0.455575	0.294861
										2	0		0.712357	0.480604
										4	0		0.744166	0.117461
										6	0		0.677814	0.23058
										8	0		0.587362	0.169509
										10	0		0.444693	0.0842443
										12	0		0.531026	0.0288777
										14	0		0.456427	0.193338
										16	0		0.491704	0.247496
										19	0.0159528		0.605101	0.476294

## Sheet: Figure 2 CH4 and Sulfide Values
						Cells per mL
		Canonical		Pyrite		Pyrite + Sulfide		Mackinawite		Mackinawite + Sulfide
	days	Mean	StDev	Mean	StDev	Mean	StDev	Mean	StDev	Mean	StDev
	0	9.42092e+06	762471	2.60833e+07	5.05181e+06	9.92961e+06	855670	3.41557e+07	5.20313e+06	1.58259e+07	1.25778e+06
	1.75	2.50049e+08	9.63458e+07	3.7923e+08	9.55282e+07	3.72963e+08	2.97463e+07	2.3584e+08	4.95023e+07	2.80778e+08	5.17734e+07
	2.75	4.3331e+08	1.94539e+07	5.21752e+08	5.63435e+07	4.91308e+08	8.73924e+07	4.0359e+08	1.00077e+08	3.24736e+08	4.36471e+07
						CH4 (mol /L)
		Canonical		Pyrite		Pyrite + Sulfide		Mackinawite		Mackinawite + Sulfide
	days	Mean	StDev	Mean	StDev	Mean	StDev	Mean	StDev	Mean	StDev
	0	0.00209076	0.00362467	0.000654123	0.00123864	0.00247789	0.00119387	0.00181639	0.0031112	0.00323817	0.00588418
	1.75	4.75074	4.13506	6.58509	1.89478	6.58812	1.5991	7.15168	0.311011	6.75757	0.774473
	2.75	5.81676	1.55062	7.85267	0.489362	6.59644	1.13136	6.21522	0.988805	5.61279	0.400378
						CH4 (total mmol)
		Canonical		Pyrite		Pyrite + Sulfide		Mackinawite		Mackinawite + Sulfide
	days	Mean	StDev	Mean	StDev	Mean	StDev	Mean	StDev	Mean	StDev
	0	0.00033374	0.000578592	0.000104415	0.000197719	0.000395537	0.000190573	0.000289944	0.000496629	0.000516898	0.00093927
	1.75	1.13078	0.0884267	1.04476	0.300619	1.04524	0.253706	1.13466	0.0493437	1.07213	0.122875
	2.75	0.91742	0.244564	1.23852	0.0771822	1.04039	0.178438	0.980265	0.155954	0.88525	0.0631476
						H2S (uM)
		Abiotic FeS2		Pyrite		Abiotic Pyrite + Sulfide		Pyrite + Sulfide
	days	Single value		Mean	StDev	Single value		Mean	StDev
	0	0		0.113717	0.0997805	1090.37		1053.94	97.3311
	1.75	0		14.3818	7.59739	952.319		1349.2	55.8661
	2.75	0		26.1573	7.71766	927.394		1383.88	167.446
						H2S (total umol)
		Abiotic FeS2		Pyrite		Abiotic Pyrite + Sulfide		Pyrite + Sulfide
	days	Single value		Mean	StDev	Single value		Mean	StDev
	0	0		0.0226015	0.0126961	138.739		134.104	12.3845
	1.75	0		1.53077	0.95759	120.032		170.056	7.04147
	2.75	0		3.26556	0.963497	115.779		172.767	20.9044
